# Supplementary material for: Characterization of a nuclear transport factor 2-like domain-containing protein in Plasmodium berghei
Source: Malar J. 2024 Jan 9;23:13. doi: 10.1186/s12936-024-04839-9 (PMC10777651; doi:10.1186/s12936-024-04839-9)
Supplement: Supplementary file 2 — Additional file 2: Table S1. Sequence of primers used in this study. [file 12936_2024_4839_MOESM2_ESM.xlsx]

## Sheet: Primer list
	Table S1 Sequence of primers used in this study.
	Primer pair for generation of Δ1019700 parasites
		1019-K1	GCATTAGAGCTACAACTGCAGA
		1019-K2	ACGTATATTTTCCCTCGACCTCGAGATTTTGCCATTTCGTTTGCTCT
		1019-K3	CCTTCAATTTCGGATCCACTAGTGGCAAATCAAAGTGTGCATC
		1019-K4	AAAGCGGCCGCTGGCATTTGTTCGCACTTCA
	Primer pair for genotyping of Δ1019700 parasites
		1019-K0	AAAGGTACCAAATGCAGTCACCTTCCCCT
		1019-K4	AAAGCGGCCGCTGGCATTTGTTCGCACTTCA
	Primer pair for generating of 1019700::mCherry-expressing parasites
		1019-E1	TCAACCAGATCCAACACCCA
		1019-E2	TCGCCCTTGCTCACCATGCTAGCAGGCTTTGTTATAGGAGTTGGCA
		1019-E3	CCTTCAATTTCGGATCCACTAGTGGCAAATCAAAGTGTGCATC
		1019-E4	AAAGCGGCCGCTGGCATTTGTTCGCACTTCA
	Primer pair for genotyping of 1019700::mCherry-expressing parasites
		1019-E1	TCAACCAGATCCAACACCCA
		1019-E5	GCAATATTTTGCCATTTCGTTTGCTCTCTTGTACAGCTCGTCCATGC
		1019-K1	GCATTAGAGCTACAACTGCAGA
		1019-E4	AAAGCGGCCGCTGGCATTTGTTCGCACTTCA
	Primer pair for generation of Δ0519900 parasites
		0519-K1	CGTTGTATCGTTTTGAAGATGTTTT
		0519-K2	CTCATCTACAAGCATCGTCGACGCGTATTTGTGTTGTGATATCTTGG
		0519-K3	CCTTCAATTTCGGATCCACTAGCCCACCAGGCTTACAAAACTATTAT
		0519-K4	TGGTGCCTTTCTTTCAACCTTATTA
	Primer pair for generating of 0519900::GFP-expressing parasites
		0519-E1	ACGTGGCATGAATAACTTATCTCAA
		0519-E2	CAGTAAATAATTCTTCTCCTTTACTATCTTCTCTATCTGTGAATTGGAAAAAAAAATATGAATGTGAATAAAGAATGGGAACAATATGAGAATGCACAAAA
		0519-E3	GGATCCGAAAAACACGGAATGACTGATAATAATGTTTGTTTAATCGAATCAATCACCCGA
		0519-E4	CTTCGGCCTTCTTTCTTTCATTAAA
	Primer pair for generating of 1359300::GFP-expressing parasites
		1359-E1	TTTAAAGGTATAGGTAAAGGCGTCG
		1359-E2	CAGTAAATAATTCTTCTCCTTTACTTAAGGGCGGACGCAAAGACAAAATACTATTA
		1359-E3	GGATCCGAAAAACACGGAATGACTGATAATAATGTCATTGTTCACATTTTCCTCGCATAT
		1359-E4	CTTTACTATTTCTCATTCTCGCCGA
