# Supplementary material for: Characterization of a nuclear transport factor 2-like domain-containing protein in Plasmodium berghei
Source: Malar J. 2024 Jan 9;23:13. doi: 10.1186/s12936-024-04839-9 (PMC10777651; doi:10.1186/s12936-024-04839-9)
Supplement: Supplementary file 3 — Additional file 3: Table S2. Results of immunoprecipitation coupled to mass spectrometry in 1019700::mCherry parasites. [file 12936_2024_4839_MOESM3_ESM.xlsx]

## Sheet: S2 Table
Table S2 Results of immunoprecipitation coupled to mass spectrometry in 1019700::mCherry parasites
							Wild type				1019700::mCherry-1				1019700::mCherry-2				1019700::mCherry-3
Accession	Description	ΣCoverage	Σ# Proteins	Σ# Unique Peptides	Σ# Peptides	Σ# PSMs	Score	Coverage	# Peptide	# PSM	Score	Coverage	# Peptide	# PSM	Score	Coverage	# Peptide	# PSM	Score	Coverage	# Peptide	# PSM	# AAs	MW [kDa]	calc. pI
PBANKA_1019700	conserved Plasmodium protein, unknown function	37.33	1	40	40	1098	65.2201	5.19	5	6	17518.9	33.67	38	389	17579.5	33.93	36	378	15010.4	36.39	39	331	1176	136.805	8.49951
PBANKA_0519900	conserved Plasmodium protein, unknown function	22.19	1	25	25	212					2813.03	20.93	23	76	3433.57	21.24	24	79	2099.49	19.67	22	57	1591	180.227	9.24658
PBANKA_1359300	VPS13 domain-containing protein, putative	13.31	1	61	61	209	42.9185	0.5	2	3	2507.38	8.47	38	73	2955.67	10.97	49	83	1774.19	7.36	34	53	5434	629.938	7.63525
PBANKA_0415500	coatomer subunit beta, putative	24.62	1	20	20	188	180.436	5.31	5	5	1834.68	19.62	18	59	2309.51	23.22	18	66	2056.68	17.52	16	63	999	116.528	5.89697
PBANKA_0210600	ubiquitin carboxyl-terminal hydrolase, putative	19.37	1	41	41	181	56.56	1.04	2	2	1986.56	14.99	31	61	2315.57	16.28	35	67	1499.31	14.6	32	53	2788	326.032	8.48486
PBANKA_1012800	voltage-dependent anion-selective channel protein, putative	58.82	1	14	14	175	142.789	14.88	4	7	2364.63	58.82	14	64	2580.68	49.13	11	63	1904.42	55.02	12	48	289	33.2779	9.17334
PBANKA_0207000	calcium-transporting ATPase, putative	24.29	1	21	21	172	301.173	4.11	3	7	2157.04	20.98	18	60	2041.96	24.02	20	57	1737.34	21.88	19	55	1120	127.272	7.53271
PBANKA_0823000	ubiquitin-like protein, putative	17.99	1	21	21	165	82.9539	3.68	4	4	1724.71	15.39	18	56	1811.21	17.41	20	60	1407.95	14.74	18	49	1384	161.36	8.66064
PBANKA_1438300	phospholipid-transporting ATPase, putative	22.58	1	27	27	164	185.684	5.74	5	8	2032.92	16.47	21	53	2643.52	20.9	25	63	1822.45	15.22	21	48	1603	187.721	8.76318
PBANKA_0316200	Plasmodium exported protein, unknown function	10.87	1	17	17	161	116.071	3.45	5	7	1864.47	9.95	14	53	2106.17	10.35	16	61	1548.45	8.51	13	47	1739	206.143	3.96729
PBANKA_1310800	40S ribosomal protein S5, putative	28.41	1	7	7	158	138.102	11.07	3	6	2574.24	28.41	7	60	2460.4	22.14	6	57	1553.23	22.14	6	41	271	29.9198	10.0522
PBANKA_0802300	HECT-type E3 ubiquitin ligase UT, putative	12.56	1	36	36	150	72.01	1.22	3	4	1566.25	9.6	27	49	1776.35	10.29	30	57	1105.72	8.87	26	44	3439	405.057	7.91357
PBANKA_1003100	pre-mRNA-processing-splicing factor 8, putative	16.28	1	35	35	146	72.1767	1.73	3	3	1421.67	11.26	25	42	1652.37	12	26	48	1774.07	13.46	29	56	2949	344.16	8.86572
PBANKA_1418300	golgi protein 1, putative	22.88	1	22	22	145	56.78	0.71	1	2	1115.12	19.58	20	52	1256.82	19.58	20	55	787.417	19.81	18	38	1272	148.448	6.03662
PBANKA_1403800	translational activator GCN1, putative	11.07	1	34	35	142					1167.91	7.93	25	45	1593.93	11.07	35	64	935.039	7.16	22	33	3368	394.649	7.72314
PBANKA_0803100	DNA replication licensing factor MCM7, putative	34.46	1	22	22	141	267.481	7.62	4	6	1442.59	31.08	20	46	1741.12	31.56	20	49	1413.56	32.53	21	46	827	94.6123	6.97607
PBANKA_0623100	tryptophan-rich protein	29.51	1	14	14	137	121.061	3.66	2	3	1991.24	27.87	13	44	2129.17	19.42	12	49	1911.75	19.42	12	44	793	93.0875	5.09717
PBANKA_0103300	GYF domain-containing protein, putative	22.33	1	34	34	136	64.62	1.33	2	2	2073.19	18.69	28	50	2008.5	17.41	26	53	1129.67	14.81	23	33	2033	234.965	9.17334
PBANKA_1202200	U5 small nuclear ribonucleoprotein component, putative	26.74	1	27	27	129	61.6853	3.02	3	3	1072.32	23.81	24	42	991.805	18.52	18	43	942.968	17.85	19	44	1193	138.056	5.14795
PBANKA_1417300	translocation protein SEC63, putative	26.91	1	16	16	129	66.6784	6.73	4	5	1225.55	21.82	13	44	1344.34	24.81	15	47	998.767	22.12	14	38	669	77.7148	6.15088
PBANKA_0405500	60S ribosomal protein L7, putative	28.79	1	6	6	129	265.394	13.23	3	7	1253.42	28.79	6	39	1923.72	28.79	6	57	1088.36	28.79	6	33	257	30.4707	10.2134
PBANKA_1023800	conserved Plasmodium protein, unknown function	21.45	1	33	33	128	80.14	2.16	3	4	1351.62	14.46	23	40	1769.24	16.82	25	48	1275.54	15.88	23	40	1902	227.012	8.104
PBANKA_0618200	phosphoinositide-binding protein, putative	14.82	1	25	25	128	111.384	2.35	4	5	1002.45	12.84	23	44	1123.04	11.59	21	44	1168.03	11.74	19	40	1916	228.35	8.41162
PBANKA_1335400	histone deacetylase, putative	18.9	1	26	26	123	88.8438	0.61	1	2	1111.05	13.31	19	43	1321.95	14.23	22	44	911.967	14.36	20	36	1630	191.745	9.27588
PBANKA_1142100	conserved Plasmodium protein, unknown function	12.51	1	32	33	121					691.043	7.55	20	34	1034.1	8.03	22	46	879.808	9.82	24	41	3350	399.41	6.88818
PBANKA_0522900	pre-mRNA-splicing helicase BRR2, putative	17.94	1	34	34	121	188.098	2.04	4	5	1333.96	13.45	26	44	1261.83	11.09	23	37	1326.73	12.84	25	40	2453	287.998	5.92236
PBANKA_1035100	rRNA 2'-O-methyltransferase fibrillarin, putative	37.5	1	9	9	114					1016.01	37.5	9	37	1286.1	37.5	9	42	948.945	37.5	9	35	312	33.3351	9.99365
PBANKA_0924800	golgi protein 2	31.71	1	20	20	113	128.788	14.01	4	5	1487.08	27.35	15	36	1778.68	30.37	19	41	1379.44	25.42	14	36	1192	135.49	8.41162
PBANKA_1033800	conserved protein, unknown function	8.16	1	40	41	111	54.08	0.18	1	1	1151.6	5.69	29	41	1353.02	5.21	27	42	775.535	4.71	22	28	6521	768.475	8.70459
PBANKA_1210800	hypoxanthine-guanine phosphoribosyltransferase, putative	49.35	1	11	11	105					944.593	49.35	10	33	1114.43	41.99	9	34	1166.32	49.35	10	38	231	26.5083	6.99072
PBANKA_1452500	conserved Plasmodium protein, unknown function	26.18	1	14	14	94					1076.31	24.24	13	35	1021.57	18.42	11	32	909.067	21.33	11	27	722	80.9825	4.4624
PBANKA_1211300	autophagy-related protein 18, putative	31.05	1	10	10	93					714.02	23.95	8	27	1112.86	27.37	9	36	808.501	24.47	8	30	380	43.5066	9.27588
PBANKA_1002800	protein transport protein Sec24B, putative	15.79	1	18	18	91	28.16	1.16	1	1	953.671	10.86	13	29	1165.95	14.77	17	33	856.79	11.88	14	29	1381	158.319	6.66846
PBANKA_1317500	glucose-6-phosphate dehydrogenase-6-phosphogluconolactonase, putative	19.47	1	16	16	91	54.6095	2.84	3	3	562.925	12.42	10	27	844.52	17.16	15	36	599.499	13.47	12	28	950	109.637	7.76709
PBANKA_1446500	asparagine-rich protein, putative	14.11	1	17	17	91					1070.29	11.33	14	32	1119.66	11.38	15	33	942.182	10.3	13	26	1757	198.081	7.59131
PBANKA_0610800	eukaryotic translation initiation factor eIF2A, putative	26.98	1	13	13	87	35.36	2.38	1	1	889.022	22.06	11	31	1071.68	26.98	13	32	685.751	23.33	11	24	630	72.8986	9.23193
PBANKA_1223000	conserved Plasmodium protein, unknown function	15.35	1	16	16	86					724.576	12.37	14	33	740.38	13.68	14	33	411.877	12.63	13	20	1140	133.368	5.35107
PBANKA_1240200	7-helix-1 protein, putative	23.99	1	11	11	85	57.4368	1.49	1	3	805.007	17.62	8	28	897.959	23.78	10	29	720.77	18.9	9	28	471	55.3855	7.89893
PBANKA_1365300	intron-binding protein aquarius, putative	12.24	1	24	24	85	78.6	1.06	2	3	889.025	7.8	15	26	972.312	9.93	19	33	817.738	8.29	16	26	2255	268.965	7.37158
PBANKA_1328100	ATP synthase (C/AC39) subunit, putative	37.7	1	13	13	85	63.2163	6.54	2	4	1093.17	32.2	11	27	1283.6	37.7	13	33	1068.37	31.41	10	25	382	44.5454	5.13525
PBANKA_0929600	nucleolar protein 56, putative	38.08	1	17	17	84	103.189	5.21	2	3	1195.07	33.87	15	31	1056.38	29.26	13	30	733.067	30.06	12	23	499	57.6099	8.19189
PBANKA_0205200	conserved Plasmodium protein, unknown function	15.23	1	19	19	84	35.05	1.43	2	2	1223.59	12.79	17	32	1168.05	11.09	15	29	677.682	11.46	14	23	1884	214.828	8.19189
PBANKA_0105600	translation initiation factor IF-2, putative	23.47	1	17	17	82	37.52	1.18	1	1	765.692	15.65	11	24	1212.41	21.11	15	36	602.924	18.22	13	22	933	106.653	8.22119
PBANKA_1229000	Plasmodium exported protein (PHIST), unknown function	22.65	1	13	13	81					928.177	14.05	11	26	1142.06	13.87	11	28	1071.46	22.65	13	27	1139	131.386	5.05908
PBANKA_0416500	copper-transporting ATPase	11.79	1	18	18	81					622.371	8.26	13	26	890.468	10.92	17	33	557.309	8.87	13	22	1950	226.087	7.21045
PBANKA_1309500	conserved Plasmodium protein, unknown function	31.38	1	13	13	81					614.058	26.98	11	30	765.677	26.98	10	30	387.413	26.1	8	21	341	41.2873	9.56885
PBANKA_0404000	conserved Plasmodium protein, unknown function	8	1	21	21	81	33.84	0.45	1	1	668.125	5.26	14	29	1087.54	7.19	19	33	458.61	6.19	15	19	3311	393.486	8.6167
PBANKA_1207000	nucleolar protein 5, putative	37.1	1	15	15	80					810.634	35.39	14	28	922.236	31.56	12	28	822.556	30.92	12	24	469	53.1394	9.56885
PBANKA_1426300	ER membrane protein complex subunit 1, putative	20.12	1	21	21	80					649.749	14.87	17	29	787.059	15.23	15	30	576.638	11.22	13	21	1123	130.498	8.77783
PBANKA_0401100	serine/threonine protein kinase, putative	10.18	1	11	11	79	48.18	0.84	1	1	635.173	9.26	10	23	810.425	9.04	10	30	632.468	10.18	11	26	1306	153.556	6.52197
PBANKA_0623300	tryptophan-rich protein	36.84	1	12	12	79	93.4371	12.87	4	4	718.886	33.63	10	27	724.457	33.92	11	28	623.893	34.5	11	24	342	41.8848	6.1001
PBANKA_1025500	NOT family protein, putative	10.1	1	30	30	79	141.432	0.29	1	2	588.235	4.99	14	20	1184.73	9.43	28	41	525.837	6.09	17	18	4169	481.554	8.104
PBANKA_0112100	AP2 domain transcription factor, putative	13.03	1	25	25	78					785.085	10.51	20	31	833.905	9.54	20	32	279.905	5.28	11	15	2578	300.567	6.58057
PBANKA_0912100	casein kinase 1, putative	32.51	1	10	10	76	102.101	3.72	2	3	682.957	28.48	9	22	940.423	26.01	8	28	772.848	32.51	10	26	323	37.6487	9.29053
PBANKA_1320900	thioredoxin 1, putative	48.08	1	5	5	75	42.53	11.54	1	2	1039.3	48.08	5	23	1034.56	48.08	5	26	1062.26	48.08	5	26	104	11.6309	5.0083
PBANKA_1358700	conserved Plasmodium protein, unknown function	23.32	1	18	18	75	94.1827	3.21	2	3	1001.06	19.14	14	25	996.866	15.72	13	26	924.274	15.08	12	24	935	110.086	8.27979
PBANKA_0707700	conserved Plasmodium protein, unknown function	13.61	1	14	14	75	45.94	0.87	1	3	742.248	12.74	13	26	751.83	11.95	13	25	845.049	12.83	12	24	1146	131.86	6.20166
PBANKA_0704500	HECT-like E3 ubiquitin ligase, putative	5.4	1	27	27	73	24.1	0.33	2	2	659.573	3.11	17	24	545.494	3.6	17	22	682.053	3.9	20	27	7480	871.919	5.42725
PBANKA_1223300	ras-related protein Rab-18, putative	35.82	1	7	7	72	62.68	5.47	1	2	832.032	31.84	6	27	878.74	31.84	6	26	587.488	35.82	7	19	201	23.1119	7.95752
PBANKA_0903600	dynamin-like protein, putative	29.98	1	17	17	70	28.96	1.23	1	1	826.137	21.74	13	24	1138.93	23.46	13	26	768.803	18.06	11	20	814	93.4614	8.22119
PBANKA_1349200	MSP7-like protein	34.51	1	9	9	70					513.73	23.24	7	22	806.447	28.87	8	30	419.552	28.17	7	18	284	32.6712	4.43701
PBANKA_1226100	conserved Plasmodium protein, unknown function	4.98	1	22	22	69	24.05	0.24	1	1	568.332	3.16	13	23	702.554	3.76	18	28	383.813	2.69	12	18	5324	632.401	8.93896
PBANKA_0937400	pre-mRNA-processing factor 6, putative	19.19	1	15	15	67					870.84	17.81	14	24	654.626	11.36	9	18	826.788	15.23	12	25	1162	133.019	8.54346
PBANKA_1225000	serine/threonine protein kinase, FIKK family	16.11	1	15	15	65					360.087	7.63	8	17	669.998	14.09	13	28	528.594	12.84	13	20	1192	139.701	7.6499
PBANKA_0313800	ATP synthase subunit alpha, mitochondrial, putative	20.8	1	12	12	64					508.751	18.07	10	22	444.951	16.06	10	22	408.485	15.69	9	20	548	61.3234	8.44092
PBANKA_0401800	HAD superfamily protein, putative	23.6	1	20	20	63					763.536	17.57	14	21	939.618	21.13	18	26	533.768	13.08	11	16	1093	126.42	9.23193
PBANKA_0416800	ubiquitin specific protease, putative	16.45	1	18	18	61					382.383	9.52	11	20	701.989	14.5	15	27	343.82	9.24	11	14	1386	161.414	8.45557
PBANKA_0924400	13 kDa ribonucleoprotein-associated protein, putative	35.46	1	4	4	59	112.28	20.57	2	3	612.256	35.46	4	20	627.566	35.46	4	20	647.239	35.46	4	19	141	15.3891	5.5542
PBANKA_1036000	transcription elongation factor SPT6, putative	6.36	1	15	15	59					348.61	5.21	12	21	306.42	4.97	11	20	284.032	4.02	10	18	2437	291.107	6.22705
PBANKA_1445500	pre-mRNA-splicing regulator, putative	21.15	1	11	11	59					452.312	21.15	9	20	804.769	20.78	10	22	588.001	20.78	9	17	539	65.1959	8.30908
PBANKA_0621400	RNA-binding protein, putative	15.46	1	15	15	59					762.86	13.87	13	26	656.948	9.1	8	18	325.957	7.69	9	15	1132	133.512	7.59131
PBANKA_0503200	eukaryotic translation initiation factor subunit eIF2A, putative	10.52	3	17	17	59					678.898	9.48	15	22	766.768	9.76	15	24	351.76	7.11	11	13	2110	246.718	8.47021
PBANKA_1211700	conserved Plasmodium protein, unknown function	20.7	1	11	11	58	60.17	2.34	1	1	858.491	17.7	9	24	633.261	15.53	8	18	525.628	19.03	10	16	599	70.6274	9.15869
PBANKA_1357700	aspartate carbamoyltransferase, putative	18.55	1	6	6	57	73.87	2.96	1	2	566.734	18.55	6	20	609.262	18.55	6	20	454.317	18.55	6	17	372	42.8394	9.0708
PBANKA_0506100	PHAX domain-containing protein, putative	12.96	1	15	15	56					535.595	8.09	10	16	820.461	10.05	12	23	705.189	9.16	10	17	1682	194.405	9.33447
PBANKA_1224200	DnaJ protein, putative	22.06	1	15	15	56					454.497	15.93	12	20	522.938	17.03	12	21	549.201	16.54	10	15	816	92.7155	5.17334
PBANKA_1134400	Sas10 domain-containing protein, putative	18.03	1	11	11	56					744.387	16.69	10	23	920.733	18.03	11	22	367.712	12.79	7	11	743	88.9739	5.13525
PBANKA_0204800	secreted ookinete protein, putative	25.43	1	15	15	55					674.22	21.3	11	17	690.24	21.3	13	20	428.622	18.04	11	18	920	107.334	6.52197
PBANKA_1242700	AP-1 complex subunit beta, putative	13.57	1	12	12	54	98.97	1.5	1	3	595.881	9.83	9	17	680.815	9.62	9	19	503.41	13.57	12	18	936	107.134	6.25244
PBANKA_1243600	conserved Plasmodium protein, unknown function	21.76	1	12	12	54					546.497	12.66	7	16	614.194	15.65	10	22	442.699	15.93	8	16	703	80.3631	5.18604
PBANKA_0610400	non-SERCA-type Ca2+ -transporting P-ATPase, putative	17.96	1	18	18	51	66.81	2.14	2	2	471.016	13.61	11	16	627.196	13.61	13	21	537.656	8.31	10	14	1492	167.845	6.29053
PBANKA_1142800	conserved protein, unknown function	21.76	1	11	11	51	60.78	5.48	2	2	639.171	21.76	11	21	516.233	16.28	8	16	351.242	15.61	7	14	602	69.3214	9.37842
PBANKA_1330300	conserved Plasmodium protein, unknown function	15.35	1	15	15	50					305.671	12.3	12	18	343.935	11.63	11	18	232.419	10.68	10	14	1049	123.834	5.021
PBANKA_1217800	signal peptidase complex subunit 2, putative	21.86	1	5	5	49					513.434	21.86	5	19	356.545	21.86	5	16	361	21.31	4	14	183	21.8693	8.19189
PBANKA_1404700	conserved protein, unknown function	18.77	1	8	8	49					566.076	14.23	6	21	530.194	18.58	7	18	233.152	11.26	4	10	506	59.405	9.42236
PBANKA_1302500	conserved protein, unknown function	29.87	1	8	8	48					215.287	18.12	5	12	344.346	26.85	7	17	357.405	21.48	6	19	298	35.6331	7.57666
PBANKA_0522500	transmembrane emp24 domain-containing protein, putative	32.61	1	8	8	47					740.416	30.16	7	16	578.372	27.72	7	15	678.504	30.16	7	16	368	42.9326	5.56689
PBANKA_0919300	spermidine synthase, putative	21.81	1	6	6	47	85.9	7.79	2	2	607.912	21.81	6	16	632.705	21.81	6	17	506.771	21.81	6	14	321	36.5644	7.51807
PBANKA_1410400	V-type proton ATPase catalytic subunit A, putative	26.51	1	13	13	47	51.57	2.78	1	1	458.042	14.24	7	15	686.798	26.51	13	24	213.306	10.97	6	8	611	68.3072	5.69385
PBANKA_0617400	conserved Plasmodium protein, unknown function	6	1	14	15	46					375.878	3.64	9	14	512.821	4.76	12	20	391.036	3.54	9	12	2881	340.105	8.86572
PBANKA_0811900	cytosolic Fe-S cluster assembly factor NBP35, putative	21.89	1	7	7	45					435.021	17.51	5	15	483.943	21.89	7	16	444.684	19.12	6	14	434	49.3458	5.79541
PBANKA_1358000	thioredoxin 2	48.41	1	8	8	45					448.704	48.41	8	15	432.363	48.41	8	16	284.723	38.22	6	14	157	18.4058	9.34912
PBANKA_1314100	zinc finger protein, putative	9.98	1	14	14	45					437.435	5.99	8	14	511.741	9.56	13	19	274.818	6.05	8	12	1653	196.641	8.76318
PBANKA_0408600	eukaryotic translation initiation factor 3 subunit K, putative	23.4	1	4	4	45					524.771	23.4	4	15	585.369	23.4	4	18	465.204	23.4	4	12	235	27.983	5.33838
PBANKA_0619700	rhoptry-associated leucine zipper-like protein 1, putative	30.15	1	12	12	44					288.039	18.01	6	8	706.582	25.18	10	15	740.964	30.15	11	21	544	63.0458	5.18604
PBANKA_1406200	TOM1-like protein, putative	10.33	1	10	10	44					299.186	7.83	8	15	322.025	7.83	8	15	263.467	9.5	9	14	1200	138.635	6.771
PBANKA_0609900	heat shock protein DNAJ homologue Pfj4, putative	31.43	1	7	7	44					344.856	31.43	5	14	529.001	30.2	6	17	385.587	22.45	5	13	245	27.8615	9.12939
PBANKA_1006700	U4/U6 small nuclear ribonucleoprotein PRP31, putative	18.41	1	10	10	44					365.772	18.41	10	16	433.097	14.53	7	16	353.891	12.98	7	12	516	58.8586	6.50732
PBANKA_0836200	conserved Plasmodium protein, unknown function	19.77	1	9	9	43	33.67	2.01	1	1	590.997	16.33	8	13	744.46	17.05	8	15	697.21	15.19	7	15	698	79.444	4.2085
PBANKA_1025200	H/ACA ribonucleoprotein complex subunit 4, putative	26.97	1	10	10	43	45.45	4.61	2	2	366.64	15.13	5	11	589.085	25.22	9	19	353.772	11.62	5	13	456	51.4185	8.79248
PBANKA_0620900	conserved Plasmodium protein, unknown function	16.31	1	12	12	43					422.689	6.42	5	13	517.714	13.99	10	17	458.423	8.73	7	13	1122	130.363	8.70459
PBANKA_0712100	DNA helicase, putative	11.2	1	10	10	43	115.073	0.98	1	2	346.013	8.35	8	15	327.598	11.2	10	15	273.273	7.07	7	13	1018	120.685	7.7085
PBANKA_1031800	conserved protein, unknown function	26.98	1	8	8	42	35.9143	4.11	1	2	282.434	24.05	7	14	311.399	23.17	7	14	272.991	23.17	7	14	341	40.1955	8.48486
PBANKA_1220200	lysophospholipase, putative	28.9	1	7	7	41	67.31	17.17	1	1	737.829	28.9	7	17	593.802	26.18	5	11	580.08	24.75	5	13	699	78.066	4.62744
PBANKA_1340300	phosphoribosylpyrophosphate synthetase, putative	17.91	1	6	6	41	48.86	2.33	1	1	579.196	17.91	6	15	622.06	17.91	6	15	405.792	11.86	4	11	430	48.185	9.37842
PBANKA_1111000	RNA pseudouridylate synthase, putative	2.68	2	19	20	41		0			378.528	1.79	12	17	322.037	2.11	16	18	65.2268	0.59	5	6	9556	1130.9	8.32373
PBANKA_1241300	conserved Plasmodium protein, unknown function	11.61	1	11	11	40					458.673	8.9	7	14	284.574	7.88	8	11	307.001	9.92	9	15	1180	141.14	9.11475
PBANKA_1132400	conserved Plasmodium protein, unknown function	17.59	1	12	12	40	61.4	1.81	1	2	883.242	12.47	8	14	611.49	7.36	5	12	752.948	16.42	11	14	938	110.432	7.31299
PBANKA_1407800	U4/U6 small nuclear ribonucleoprotein PRP3, putative	15.32	1	9	9	40					418.596	13.55	7	13	501.625	13.55	8	14	394.602	13.55	7	13	679	79.5646	9.17334
PBANKA_1426000	histone-arginine methyltransferase CARM1, putative	12.37	1	9	9	40					515.752	11.09	8	14	383.799	11.32	8	13	519.886	10.04	7	13	857	100.275	5.99854
PBANKA_0942800	syntaxin, putative	28.21	1	8	8	40					542.46	25.64	7	17	334.843	28.21	7	12	265.355	24.22	6	11	351	41.8968	6.58057
PBANKA_1411300	eukaryotic translation initation factor 4 gamma, putative	13.72	1	12	12	40	25.09	1.38	1	1	422.462	12.83	10	16	424.807	10.56	10	18	190.467	5.63	5	6	1013	117.955	9.02686
PBANKA_1017900	phosphoenolpyruvate carboxylase	13.39	1	13	13	39					255.016	11.34	10	14	326.651	8.57	8	11	289.937	9.64	9	14	1120	130.081	8.07471
PBANKA_0941600	conserved Plasmodium protein, unknown function	19.5	1	10	10	39					255.946	14.03	8	12	319.268	17.25	9	15	403.29	12.48	6	12	713	83.8293	7.35693
PBANKA_1242500	ATP-dependent RNA helicase DDX41, putative	23.73	1	15	15	39		0			171.566	11.87	8	11	254.069	20.41	13	17	130.178	12.5	8	11	632	71.8024	8.20654
PBANKA_0941100	conserved Apicomplexan protein, unknown function	31.8	1	7	7	39					224.888	27.97	6	14	250.376	31.8	7	15	153.093	31.8	7	10	261	29.9839	5.03369
PBANKA_0300600	Plasmodium exported protein, unknown function	13.38	1	4	4	39	21.8	3.38	1	1	501.879	11.54	3	14	859.674	13.38	4	17	396.063	5.69	2	8	650	72.4274	5.16064
PBANKA_1202100	MKT1 domain-containing protein, putative	9.69	1	8	8	38	113.8	1.22	1	2	550.869	8.38	7	16	395.93	6.98	6	12	354.949	6.89	6	10	1146	133.235	5.50342
PBANKA_1230300	zinc finger protein, putative	7.8	1	13	13	37					499.883	4.06	6	10	557.678	6.4	11	15	416.33	6.22	10	12	2218	265.296	8.6167
PBANKA_1128200	polyadenylate-binding protein 3, putative	15.46	1	7	7	37	79.32	2.35	1	1	414.561	13.31	6	13	447.831	13.31	6	12	387.938	11.15	5	12	511	59.2791	5.08447
PBANKA_0807600	40S ribosomal protein S11, putative	21.74	1	4	4	37					81.811	17.39	3	11	202.23	17.39	3	15	93.7594	21.74	4	11	161	18.7079	10.1548
PBANKA_0931600	guanine nucleotide-exchange factor SEC12, putative	21.28	1	8	8	36					343.77	15.37	6	13	227.218	13.48	5	11	330.43	17.73	6	12	423	48.8537	8.17725
PBANKA_1219500	chloroquine resistance transporter, putative	12.47	1	5	5	35					862.879	12.47	5	12	1042.7	8.24	4	12	954.28	12.47	5	11	425	48.7822	9.02686
PBANKA_0711200	conserved protein, unknown function	22.69	1	7	7	35					450.227	20.84	6	12	330.201	15.83	4	12	260.416	14.25	5	11	379	43.8516	9.37842
PBANKA_1424200	conserved protein, unknown function	23.15	1	9	9	35	27.13	3.18	1	1	510.377	19.67	8	13	576.091	18.46	7	15	354.299	11.35	4	7	661	77.2968	5.99854
PBANKA_1427000	protein phosphatase PPM7	28.2	1	7	7	34					305.053	19.34	5	11	315.933	24.92	6	11	309.941	22.62	6	12	305	34.6408	7.86963
PBANKA_0803400	40S ribosomal protein S29, putative	18.52	1	3	3	34	43.55	12.96	1	1	249.173	18.52	3	10	410.595	16.67	2	14	339.204	16.67	2	10	54	6.4543	10.2134
PBANKA_1428500	glycerol-3-phosphate 1-O-acyltransferase, putative	14.41	1	8	8	34	47.86	1.89	1	1	277.271	11.84	7	12	291.907	13.21	7	13	159.297	9.09	5	9	583	66.5203	8.70459
PBANKA_1309700	ATP-dependent RNA helicase DDX5, putative	25.67	1	12	12	34					263.421	14.94	7	10	490.448	21.84	10	18	168.534	10.15	5	6	522	59.0679	9.5249
PBANKA_1425000	RNA-binding protein, putative	10.08	1	8	8	33	30.87	1.3	1	1	264.511	7.47	6	12	254.301	5.93	6	10	247.288	10.08	8	11	843	102.231	9.01221
PBANKA_1007400	zinc finger protein, putative	18.13	1	7	7	33					488.442	16.22	6	11	634.511	16.6	6	13	302.007	13.74	5	9	524	62.4631	8.36768
PBANKA_1415100	choline-phosphate cytidylyltransferase	15.34	1	8	8	33					381.854	11.88	6	11	356.485	13.26	7	14	247.133	8.65	4	8	867	100.196	6.91748
PBANKA_1429600	proline--tRNA ligase	17.62	1	10	10	32					242.728	10.86	7	11	161.98	9.01	5	8	320.11	12.58	7	13	755	88.0989	7.59131
PBANKA_1332100	zinc finger protein, putative	10.27	1	8	8	32					175.111	8.86	7	10	183.25	8.86	7	12	216.706	7.96	6	10	779	92.8583	7.72314
PBANKA_1441700	parasitophorous vacuolar protein 2	10.26	1	4	4	32					263.345	10.26	4	12	270.666	10.26	4	10	215.12	10.26	4	10	458	52.4783	9.34912
PBANKA_0100600	schizont membrane associated cytoadherence protein	33.75	1	3	3	32	52.86	11.25	1	1	612.942	33.75	3	13	557.953	33.75	3	9	417.521	33.75	3	10	160	18.8445	9.15869
PBANKA_0940900	RuvB-like helicase 2, putative	21.68	1	8	8	32					501.976	16.63	6	12	484.352	17.26	6	11	319.239	15.37	5	9	475	53.3723	6.99072
PBANKA_0417000	signal peptidase complex subunit 3, putative	29.19	1	5	5	32					355.553	21.62	3	11	381.591	29.19	5	13	204.296	16.76	3	8	185	21.8191	8.90967
PBANKA_1362100	tyrosine kinase-like protein, putative	9.73	1	13	13	32					248.712	6.46	9	12	271.906	6.89	9	12	195.854	4.9	7	8	1408	164.23	7.44482
PBANKA_0909200	conserved Plasmodium protein, unknown function	9.63	1	15	15	31					170.312	4.08	6	7	466.972	7.86	12	16	193.607	4.77	8	8	2035	242.837	8.88037
PBANKA_0100200	Plasmodium exported protein, unknown function	11.73	2	4	4	31					186.091	7.04	2	6	497.603	11.73	4	18	189.535	9.09	3	7	341	39.4643	9.49561
PBANKA_1004700	methyltransferase, putative	2.3	1	1	1	30					208.87	2.3	1	11	198.47	2.3	1	10	158.66	2.3	1	9	304	35.6438	9.43701
PBANKA_1323700	FYVE and coiled-coil domain-containing protein, putative	24.14	1	6	6	30					390.741	24.14	6	12	255.691	15.67	4	9	184.651	9.72	4	9	319	37.0972	7.57666
PBANKA_0836300	cytoadherence linked asexual protein 9	9.86	1	10	10	30					209.027	6.45	7	11	258.216	7.41	8	11	158.23	4.67	6	8	1349	161.522	8.83643
PBANKA_0913400	protein phosphatase PPM8	21.84	1	8	8	30					442.126	17.85	7	12	558.748	17.85	7	14	145.911	8.49	3	4	577	66.1517	6.59521
PBANKA_1450500	pre-mRNA-splicing factor SYF1, putative	14.1	1	13	14	29					101.384	8.2	8	10	192.005	7.87	8	9	103.727	8.31	9	10	915	110.603	5.65576
PBANKA_0709800	conserved Plasmodium protein, unknown function	15.26	1	6	6	29					278.471	12.52	5	8	457.714	15.26	6	15	283.174	15.26	6	6	511	59.873	8.71924
PBANKA_0928200	conserved protein, unknown function	25.13	1	8	8	29					341.183	25.13	8	15	280.63	19.04	5	8	98.1814	17.13	4	6	788	93.6608	6.30322
PBANKA_0502200	26S proteasome regulatory subunit p55, putative	13.49	1	6	6	28					169.195	11.13	4	6	377.199	11.99	5	12	139.23	13.49	5	10	467	55.2428	6.29053
PBANKA_0921900	WD repeat-containing protein, putative	7.02	1	8	8	28					163.533	4.62	5	7	249.414	4.54	5	11	235.738	5.48	6	10	1168	138.263	6.29053
PBANKA_1023500	conserved Plasmodium protein, unknown function	22.34	1	7	7	28	58.52	2.98	1	1	325.269	12.55	5	8	447.938	16.81	5	11	336.883	11.49	4	9	470	55.0437	5.63037
PBANKA_1138700	conserved Plasmodium protein, unknown function	9.46	1	11	11	28					136.109	5.36	6	8	419.125	7.2	8	12	106.985	5.79	6	8	1417	165.249	9.39307
PBANKA_1331200	rab GTPase activator, putative	7.38	1	10	10	28					204.577	4.57	6	10	221.01	4.44	6	10	139.591	4.24	6	8	1532	180.749	8.79248
PBANKA_1450700	clustered-asparagine-rich protein, putative	17.38	1	5	5	28	25.35	2.52	1	1	339.173	12.34	4	11	289.977	13.85	4	9	304.351	9.07	3	8	397	45.6456	8.63135
PBANKA_1115300	glideosome-associated protein 40, putative	8.52	1	3	3	28					276.706	8.52	3	9	562.203	8.52	3	12	353.27	6.11	2	7	458	52.0826	7.88428
PBANKA_0413600	zinc finger protein, putative	16.98	1	4	4	28					295.157	13.21	3	11	250.287	12.08	3	11	140.314	8.3	2	6	265	31.2907	6.94678
PBANKA_1003400	lysine decarboxylase, putative	9.9	1	16	16	28					143.996	2.92	6	8	387.095	7.78	12	15	133.885	2.87	5	5	2262	261.048	7.50342
PBANKA_0511800	centrin-3, putative	45.81	1	7	7	27					192.083	35.2	5	8	160.234	41.9	6	9	173.44	35.75	6	10	179	20.9625	4.88135
PBANKA_1425100	karyopherin alpha, putative	20.92	1	7	7	27	33.48	2.2	1	1	412.283	13.76	5	9	451.526	15.23	5	9	451.614	11.93	4	9	545	61.0723	5.24951
PBANKA_0811300	exportin-7, putative	6.47	1	6	6	27	48.88	1.12	1	1	311.919	6.47	6	11	208.982	3.88	4	7	264.88	3.88	4	9	1160	134.605	6.50732
PBANKA_0940200	DNA replication ATP-dependent helicase/nuclease DNA2, putative	12.05	1	10	10	27					236.026	7.34	6	7	342.107	12.05	10	13	171.308	6.02	5	7	913	106.649	8.77783
PBANKA_0804400	conserved Plasmodium protein, unknown function	5.97	1	9	9	27					201.764	5.2	7	10	193.091	4.64	7	10	183.162	4.98	6	7	1809	215.054	8.36768
PBANKA_1214800	U4/U6.U5 tri-snRNP-associated protein 1, putative	16.64	1	9	9	27					325.335	16.64	9	16	101.607	7.93	4	4	182.233	12.75	6	7	643	76.1636	7.75244
PBANKA_0917500	structural maintenance of chromosomes protein 1, putative	5.93	2	8	9	27					153.109	4.81	7	9	236.153	5.31	8	12	143.722	2.78	5	6	1620	192.336	8.26514
PBANKA_0402100	spindle pole body protein, putative	9.16	1	13	13	27					211.926	4.82	6	7	432.283	7.95	12	15	136.138	2.69	4	5	1824	217.437	9.01221
PBANKA_1434100	dynamin-like protein, putative	6.92	1	8	8	26					80.8298	2.98	4	6	127.308	5.96	7	9	106.657	6.22	7	11	1141	130.387	6.75635
PBANKA_1233300	ATP-dependent RNA helicase DDX23, putative	12.05	1	10	10	26					190.727	11.09	8	9	207.863	9.91	8	9	131.433	6.4	6	8	938	108.536	8.76318
PBANKA_1032500	ER membrane protein complex subunit 2, putative	17.91	1	5	5	26					137.207	14.19	4	9	252.297	17.91	5	9	126.532	14.19	4	8	296	35.2343	8.86572
PBANKA_1412200	conserved Plasmodium protein, unknown function	3.98	1	12	12	26					72.2006	1.66	5	6	197.55	3.11	10	13	145.175	1.88	5	7	3245	387.17	9.23193
PBANKA_0502600	peptidase, putative	13.43	1	7	7	26					152.156	8.53	4	7	213.605	12.31	6	12	126.93	7.97	4	7	715	82.8681	5.40186
PBANKA_1221600	cell division cycle ATPase, putative	7.4	1	5	8	26	63.34	1.52	1	1	346.998	4.63	5	10	373.951	6.77	7	10	257.49	2.67	2	6	1122	128.904	8.88037
PBANKA_1409700	alternative splicing regulator, putative	13.31	1	6	6	25					180.034	10.08	4	6	280.83	13.31	6	10	328.336	11.79	5	9	526	60.6743	5.88428
PBANKA_1301700	splicing factor 3A subunit 1, putative	17.77	1	8	8	25					147.81	9.47	4	9	138.644	12.46	5	7	181.591	14.95	6	9	602	70.8959	5.71924
PBANKA_1415500	U4/U6.U5 tri-snRNP-associated protein 2, putative	17.29	1	9	9	25					189.055	14.17	7	10	145.357	12.15	6	6	165.477	14.8	7	9	642	74.3789	8.32373
PBANKA_0407500	N2227-like protein, putative	21.01	1	10	10	25					53.9235	2.46	2	3	376.827	11.88	7	15	142.27	14.35	6	7	690	80.8247	4.98291
PBANKA_0937100	vacuolar protein sorting-associated protein 35, putative	11.9	1	7	7	25					317.404	9.71	6	10	228.482	7.93	5	8	168.612	8.35	5	7	958	112.645	6.22705
PBANKA_0943100	CCR4-NOT transcription complex subunit 1, putative	5.38	1	12	12	25					96.395	2.6	6	7	182.43	4.8	11	12	107.109	2.13	5	6	2957	339.723	8.19189
PBANKA_1119700	cleavage stimulation factor subunit 1, putative	25.48	1	10	10	24					223.618	15.36	6	9	162.298	6.81	3	5	217.009	14.31	7	10	573	66.4272	6.97607
PBANKA_1129400	conserved protein, unknown function	9.17	1	6	6	24	26.33	1.61	1	1	135.495	5.33	3	7	257.942	9.17	6	9	287.407	4.96	3	8	807	95.1461	6.04932
PBANKA_1409000	ER membrane protein complex subunit 7, putative	34.98	1	6	6	24					171.742	21.67	4	7	315.395	30.05	5	9	291.66	24.63	4	8	203	23.9126	6.04932
PBANKA_1319200	AP-1 complex subunit gamma, putative	10.68	1	8	8	24					222.968	7.31	5	8	247.465	7.03	5	8	185.027	7.03	6	8	1067	121.436	6.01123
PBANKA_1010300	dynein-related AAA-type ATPase, putative	1.54	1	9	10	24					172.172	1.1	7	8	178.307	1.31	8	8	121.583	0.95	6	8	7263	859.524	7.79639
PBANKA_1439300	WD repeat-containing protein, putative	10.16	1	6	6	24					107.421	8.89	5	8	130.463	8.89	5	8	74.9159	8.53	5	8	551	65.2759	6.99072
PBANKA_0605400	conserved Plasmodium protein, unknown function	11.08	1	6	6	24					271.519	9.01	5	9	320.015	9.01	5	8	337.44	11.08	6	7	677	80.7117	6.26514
PBANKA_0911400	CLPTM1 domain-containing protein, putative	10.19	1	5	5	24					218.748	8.49	4	6	292.653	10.19	5	12	225.819	8.49	4	6	648	76.8772	8.73389
PBANKA_1027300	conserved Plasmodium protein, unknown function	5.86	1	6	6	24					145.307	2.77	3	6	305.012	5.86	6	12	128.726	3.8	4	6	1263	151.061	9.20264
PBANKA_0828600	cytochrome c oxidase subunit 5B, putative	18.98	1	4	4	24					213.066	18.98	4	10	170.168	15.33	3	8	129.998	15.33	3	6	274	32.1871	6.44287
PBANKA_1000600	erythrocyte membrane antigen 1	13.48	1	3	3	24					247.978	13.48	3	10	220.545	9.72	2	9	139.4	9.72	2	5	319	35.8125	4.15771
PBANKA_0811000	small nuclear ribonucleoprotein Sm D3, putative	27.59	1	3	3	23					138.415	21.55	2	7	87.7028	21.55	2	6	256.686	27.59	3	10	116	12.8439	9.87646
PBANKA_0310000	protein SIS1, putative	19.76	1	5	5	23					257.192	12.57	3	8	150.907	12.57	3	5	336.868	19.76	5	10	334	38.0972	8.90967
PBANKA_1449400	splicing factor 3B subunit 3, putative	5.5	1	6	6	23					156.129	3.28	4	8	144.269	3.28	4	6	214.895	5.5	6	9	1218	138.253	6.44287
PBANKA_1448200	asparagine/aspartate rich protein, putative	3.6	1	14	14	23					161.91	1.58	6	6	285.475	2.25	8	9	77.073	1.46	7	8	4800	563.691	8.104
PBANKA_0807500	conserved Plasmodium protein, unknown function	3.57	1	8	8	23					122.353	2.45	5	6	207.927	3.15	7	9	178.876	2.74	6	8	2412	283.795	8.70459
PBANKA_0601600	conserved protein, unknown function	5.24	1	6	6	23					204.674	3.28	4	8	203.694	4.26	5	7	245.881	5.24	6	8	1738	201.799	8.73389
PBANKA_0211300	cysteine desulfurase, putative	18.11	1	8	8	23					138.5	15.9	7	8	114.946	12.94	6	7	155.016	13.68	6	8	541	61.6363	8.98291
PBANKA_1202500	WD repeat-containing protein, putative	5.35	2	10	10	23					204.779	2.62	5	7	301.616	5.07	9	10	242.925	2.85	6	6	2562	303.346	9.1001
PBANKA_0517400	pre-mRNA-splicing factor CEF1, putative	7.42	2	7	7	23					132.208	4.65	5	8	398.281	6.31	6	9	216.998	4.54	4	6	903	105.355	6.60986
PBANKA_0611800	N-acetyltransferase, GNAT family, putative	13.98	1	6	6	23					175.366	9.25	4	6	392.43	13.98	6	12	132.863	5.71	3	5	508	59.2398	7.02002
PBANKA_1219000	heat shock protein 90, putative	14.65	1	9	9	23					81.6515	5.99	5	8	299.613	13.12	7	11	68.97	4.33	3	4	785	93.9473	9.62744
PBANKA_0105300	conserved Plasmodium protein, unknown function	9.17	1	10	10	22					242.581	5.29	6	7	185.799	5.29	6	6	287.901	6.69	8	9	1778	208.077	6.16357
PBANKA_0834300	gamma-tubulin complex component, putative	8.7	1	8	8	22					174.507	5.8	5	7	331.831	6.36	6	9	113.994	5.23	5	6	1242	146.153	8.32373
PBANKA_0523100	eukaryotic initiation factor 4A-III, putative	18.97	1	6	6	22					292.419	16.92	5	8	247.314	15.64	5	8	147.642	13.59	4	6	390	44.655	7.60596
PBANKA_0827200	monocarboxylate transporter, putative	7.8	1	3	3	21	20.93	2.34	1	1	270.252	5.26	2	5	320.999	7.8	3	8	348.71	7.8	3	8	513	58.1898	9.01221
PBANKA_0821700	inosine-5'-monophosphate dehydrogenase, putative	14.2	1	6	6	21					61.26	9.47	4	5	166.496	11.64	5	9	131.029	14.2	6	7	507	55.8626	8.104
PBANKA_0604700	shewanella-like protein phosphatase 2, putative	6.62	1	2	2	21					233.54	6.62	2	6	288.33	6.62	2	8	276.458	6.62	2	7	302	35.3351	8.60205
PBANKA_1346800	Qa-SNARE protein, putative	34.52	1	7	7	21					189.869	23.84	5	7	220.805	15.66	4	7	98.5641	21.35	5	7	281	33.249	6.94678
PBANKA_0511200	U3 small nucleolar ribonucleoprotein protein MPP10, putative	10.78	1	6	6	21					200.16	6.5	4	7	316.954	7.83	4	8	171.17	9.45	5	6	677	80.2531	4.79248
PBANKA_1122000	nuclear polyadenylated RNA-binding protein NAB2, putative	15.69	1	7	7	21					340.095	10.33	4	7	385.163	13.46	6	9	87.8966	6.01	3	5	765	88.2294	8.92432
PBANKA_0825600	splicing factor 3A subunit 3, putative	14.41	1	8	8	21	21.58	1.56	1	1	282.682	12.67	7	10	154.447	10.94	6	8	49.35	3.3	2	3	576	69.5294	8.41162
PBANKA_1345600	elongation factor Tu, putative	19.5	1	9	9	20					127.918	10.06	5	6	85.8869	8.6	3	4	202	13.84	7	10	477	53.697	8.89502
PBANKA_0812200	conserved protein, unknown function	8.53	1	5	5	20	51.56	2.1	1	1	263.263	5.96	4	6	248.414	5.96	4	6	292.443	8.53	5	8	856	99.0946	7.51807
PBANKA_1432500	DNA-binding chaperone, putative	10.9	1	9	9	20					120.378	4.52	4	4	166.225	8.47	7	9	164.659	6.03	5	7	862	101.112	9.1001
PBANKA_1363300	conserved Plasmodium protein, unknown function	9.56	1	6	6	20					104.962	3.19	2	5	304.901	6.16	4	8	193.677	6.38	4	7	941	110.056	6.55127
PBANKA_0203300	DNA-directed RNA polymerase II subunit RPB9, putative	24.34	1	4	4	20					115.119	24.34	4	7	161.474	13.27	2	6	105.054	24.34	4	7	226	26.9069	5.31299
PBANKA_0818600	pre-mRNA-splicing factor ATP-dependent RNA helicase PRP43, putative	8.57	1	5	6	20					180.174	7.42	5	6	237.894	6.14	5	8	178.989	6.14	5	6	782	89.6467	8.23584
PBANKA_0815200	phospholipid or glycerol acyltransferase, putative	6.5	1	4	4	20					129.088	6.5	4	7	169.235	6.5	3	7	95.353	6.5	3	6	431	51.1889	9.27588
PBANKA_1028800	DnaJ protein, putative	9.19	1	3	3	20					295.54	9.19	3	8	183.624	9.19	3	6	92.0557	4.99	2	6	381	45.1994	6.90283
PBANKA_1365100	conserved Plasmodium protein, unknown function	6.33	1	8	8	20					109.484	3.06	4	6	205.496	6.33	8	9	109.928	2.72	4	5	1469	175.477	8.11865
PBANKA_0813400	alkaline phosphatase, putative	13.25	1	5	5	20					255.281	6.4	2	7	224.245	10.82	4	8	133.583	8.83	3	5	453	53.1474	8.98291
PBANKA_1020600	actin-related protein, putative	11.13	1	5	5	20					265.3	9.69	4	9	135.088	7.84	4	6	109.706	9.69	4	5	485	55.2555	5.23682
PBANKA_0811100	helicase SKI2W, putative	8.8	1	9	9	20					231.756	4.92	5	6	450.799	6.82	7	10	141.397	1.76	2	4	1363	157.677	7.10791
PBANKA_1203400	U3 small nucleolar RNA-associated protein 25, putative	4.57	2	2	3	20					200.985	2.74	2	7	265.568	4.57	3	9	63.0246	0.71	1	4	985	118.572	9.26123
